# Supplementary material for: Wnt pathway reprogramming during human embryonal carcinoma differentiation and potential for therapeutic targeting
Source: BMC Cancer. 2009 Oct 29;9:383. doi: 10.1186/1471-2407-9-383 (PMC2777936; doi:10.1186/1471-2407-9-383)
Supplement: Additional file 2 — Gene expression changes in NT2/D1 cells treated with RA. Raw Wnt array data from NT2/D1 cells treated +/- 10 μM RA for 96 hours. [file 1471-2407-9-383-S2.xls]

## Sheet: Sheet1
Symbol	Well	AVG ΔCt (Ct(GOI) - Ave Ct (HKG))		2^-ΔCt		Fold Difference	T-TEST	Fold Up- or Down-Regulation
		Test Sample +RA	Control Sample -RA	Test Sample +RA	Control Sample -RA	Test Sample +RA /Control Sample -RA	p value	Test Sample +RA /Control Sample -RA
AES	A01	4.67253	3.0612	0.0392128	0.119808	0.327296	0.00522561	-3.05534
APC	A02	5.4142	5.7867	0.0234511	0.0181146	1.29459	0.151122	1.29459
AXIN1	A03	4.4642	4.39745	0.0453046	0.0474499	0.954786	0.877317	-1.04735
BCL9	A04	4.32753	4.22195	0.0498061	0.0535879	0.929429	0.814586	-1.07593
BTRC	A05	4.0092	4.82845	0.0621027	0.0351959	1.76449	0.00775378	1.76449
FZD5	A06	5.8322	3.53995	0.0175523	0.0859743	0.204157	0.00246151	-4.89819
CCND1	A07	3.89787	1.4977	0.067085	0.354117	0.189443	0.000154017	-5.27864
CCND2	A08	-0.2098	-0.04905	1.15653	1.03458	1.11787	0.521516	1.11787
CCND3	A09	6.20287	6.94795	0.0135754	0.00809951	1.67607	0.056459	1.67607
CSNK1A1	A10	3.0522	3.27045	0.120558	0.103633	1.16332	0.250286	1.16332
CSNK1D	A11	3.72187	3.8742	0.0757891	0.0681945	1.11137	0.681471	1.11137
CSNK1G1	A12	4.80787	5.3012	0.0357016	0.0253618	1.40769	0.165982	1.40769
CSNK2A1	B01	2.88887	2.67995	0.13501	0.156047	0.865187	0.639897	-1.15582
CTBP1	B02	2.32887	2.4817	0.19904	0.179033	1.11175	0.625761	1.11175
CTBP2	B03	10.4382	10.839	0.000720757	0.000545948	1.32019	0.607742	1.32019
CTNNB1	B04	-1.22147	-0.55155	2.33184	1.46566	1.59098	0.0476188	1.59098
CTNNBIP1	B05	7.1542	6.87945	0.00702055	0.00849335	0.826594	0.524493	-1.20978
CXXC4	B06	3.62253	5.62995	0.0811912	0.0201937	4.02062	0.00626255	4.02062
DAAM1	B07	3.1962	5.36245	0.109106	0.0243076	4.48855	9.52861e-06	4.48855
DIXDC1	B08	6.1452	7.19095	0.014129	0.00684397	2.06444	0.126161	2.06444
DKK1	B09	10.1835	11.3729	0.000859906	0.000377052	2.28061	0.560491	2.28061
DVL1	B10	5.56387	5.09845	0.0211402	0.0291886	0.724262	0.310836	-1.38072
DVL2	B11	4.45653	4.7732	0.045546	0.0365699	1.24545	0.451909	1.24545
EP300	B12	3.24287	3.35395	0.105633	0.0978049	1.08004	0.617091	1.08004
FBXW11	C01	3.74487	3.7152	0.0745904	0.0761401	0.979647	0.894642	-1.02078
FBXW2	C02	4.45487	4.6027	0.0455986	0.0411575	1.1079	0.515278	1.1079
FGF4	C03	13.3452	4.22145	9.60936e-05	0.0536064	0.00179258	2.12347e-05	-557.856
FOSL1	C04	6.98487	7.80295	0.00789488	0.00447794	1.76306	0.0302396	1.76306
FOXN1	C05	15.1372	15.9739	2.77491e-05	1.55368e-05	1.78602	0.341509	1.78602
FRAT1	C06	8.69253	8.2317	0.00241706	0.00332668	0.726566	0.350749	-1.37634
FRZB	C07	7.18587	6.5402	0.00686813	0.0107449	0.639197	0.196236	-1.56446
FSHB	C08	11.3405	15.7127	0.00038562	1.86211e-05	20.7087	0.0232499	20.7087
FZD1	C09	3.59053	4.4552	0.0830122	0.0455881	1.82092	0.00480884	1.82092
FZD2	C10	3.04053	3.68945	0.121537	0.0775113	1.56799	0.271974	1.56799
FZD3	C11	2.3172	3.05245	0.200657	0.120537	1.66469	0.0352994	1.66469
FZD4	C12	8.77153	7.37845	0.00228826	0.00600987	0.38075	0.691875	-2.62639
FZD6	D01	3.1412	5.74395	0.113346	0.0186594	6.07443	0.00025787	6.07443
FZD7	D02	1.66587	2.0052	0.315155	0.249101	1.26517	0.25219	1.26517
FZD8	D03	6.64287	7.48545	0.0100069	0.00558027	1.79326	0.105199	1.79326
GSK3A	D04	5.06687	4.9737	0.0298347	0.0318249	0.937463	0.6533	-1.06671
GSK3B	D05	1.48087	2.36195	0.358274	0.194528	1.84176	0.0207093	1.84176
JUN	D06	3.30287	5.20095	0.10133	0.0271868	3.72718	0.0224582	3.72718
KREMEN1	D07	8.92187	9.5647	0.00206182	0.0013205	1.56139	0.50661	1.56139
LEF1	D08	14.4455	15.3384	4.48189e-05	2.41361e-05	1.85693	0.0119807	1.85693
LRP5	D09	4.2972	3.7417	0.0508644	0.0747543	0.680421	0.377393	-1.46968
LRP6	D10	1.5122	2.05945	0.350576	0.239907	1.4613	0.295539	1.4613
MYC	D11	8.74587	7.8647	0.00232933	0.00429032	0.542928	0.19673	-1.84186
NKD1	D12	8.91553	8.58495	0.00207089	0.00260419	0.795215	0.11505	-1.25752
NLK	E01	5.53353	5.8967	0.0215894	0.0167848	1.28625	0.263001	1.28625
PITX2	E02	5.50253	14.0142	0.0220583	6.04374e-05	364.978	1.54638e-05	364.978
PORCN	E03	8.92087	6.9822	0.00206325	0.00790949	0.260857	0.015731	-3.83351
PPP2CA	E04	2.46953	2.5637	0.18055	0.169141	1.06745	0.337259	1.06745
PPP2R1A	E05	1.3762	1.15945	0.385232	0.447683	0.860502	0.220397	-1.16211
PYGO1	E06	5.9012	7.4767	0.0167325	0.00561421	2.98039	0.00185983	2.98039
RHOU	E07	4.1132	6.1577	0.0577834	0.0140071	4.1253	1.12662e-05	4.1253
SENP2	E08	4.56253	4.59645	0.0423195	0.0413362	1.02379	0.83848	1.02379
SFRP1	E09	1.93787	0.16995	0.261002	0.888873	0.293632	0.0044583	-3.40562
SFRP4	E10	6.82053	14.3812	0.00884738	4.68627e-05	188.794	3.34589e-07	188.794
FBXW4	E11	5.7482	5.65545	0.0186046	0.0198399	0.937734	0.880663	-1.0664
SLC9A3R1	E12	4.51453	3.63645	0.0437512	0.0804117	0.54409	0.0111309	-1.83793
SOX17	F01	14.7045	15.3389	3.74537e-05	2.41277e-05	1.55231	0.0872653	1.55231
T	F02	12.8569	13.6674	0.000134802	7.68577e-05	1.75392	0.565022	1.75392
TCF7	F03	10.2295	10.4725	0.000832921	0.000703847	1.18338	0.703251	1.18338
TCF7L1	F04	9.4112	7.4367	0.00146875	0.00577205	0.254458	0.10027	-3.92992
TLE1	F05	3.21487	2.40595	0.107703	0.188685	0.57081	0.031375	-1.7519
TLE2	F06	15.0182	13.0269	3.0135e-05	0.000119811	0.251521	0.0336973	-3.97581
WIF1	F07	13.0375	9.5977	0.000118935	0.00129064	0.0921525	0.00958869	-10.8516
WISP1	F08	14.3672	16.0904	4.73197e-05	1.43315e-05	3.30179	0.137292	3.30179
WNT1	F09	15.5839	15.906	2.03605e-05	1.62867e-05	1.25013	0.641292	1.25013
WNT10A	F10	14.5292	15.9682	4.22936e-05	1.55989e-05	2.71133	0.0498064	2.71133
WNT11	F11	11.7395	13.9235	0.000292448	6.43612e-05	4.54385	0.225482	4.54385
WNT16	F12	9.64053	9.76595	0.00125288	0.00114857	1.09082	0.79328	1.09082
WNT2	G01	12.0815	14.4547	0.000230726	4.4535e-05	5.18077	0.12091	5.18077
WNT2B	G02	1.53953	9.7107	0.343997	0.00119341	288.248	3.14405e-05	288.248
WNT3	G03	7.1582	12.1604	0.00700111	0.000218444	32.0499	0.000198062	32.0499
WNT3A	G04	12.9162	13.7545	0.000129371	7.23599e-05	1.78788	0.627446	1.78788
WNT4	G05	8.99353	13.563	0.0019619	8.26314e-05	23.7428	0.00530054	23.7428
WNT5A	G06	3.26287	3.9347	0.104179	0.0653939	1.5931	0.0832083	1.5931
WNT5B	G07	10.3655	8.47645	0.00075799	0.00280759	0.269979	0.0265815	-3.704
WNT6	G08	11.5699	15.652	0.000328945	1.9422e-05	16.9367	0.000389858	16.9367
WNT7A	G09	11.3142	14.9822	0.000392723	3.08964e-05	12.711	0.0900226	12.711
WNT7B	G10	15.5472	16.127	2.08846e-05	1.39735e-05	1.49459	0.484386	1.49459
WNT8A	G11	14.1782	12.5304	5.39432e-05	0.000169028	0.319137	0.113748	-3.13345
WNT9A	G12	10.3399	8.7757	0.000771596	0.00228166	0.338173	0.0221354	-2.95707
B2M	H01	-0.0444667	0.49445	1.0313	0.709832	1.45288	0.00307875	1.45288
HPRT1	H02	5.57387	5.4652	0.0209942	0.0226366	0.927445	0.41341	-1.07823
RPL13A	H03	2.2382	1.4412	0.211951	0.368261	0.575545	0.0336894	-1.73748
GAPDH	H04	-3.30147	-3.6338	9.85917	12.4132	0.794251	0.169796	-1.25905
ACTB	H05	-4.46613	-3.76705	22.1024	13.6143	1.62347	0.00025887	1.62347
