# Supplementary material for: Wnt pathway reprogramming during human embryonal carcinoma differentiation and potential for therapeutic targeting
Source: BMC Cancer. 2009 Oct 29;9:383. doi: 10.1186/1471-2407-9-383 (PMC2777936; doi:10.1186/1471-2407-9-383)
Supplement: Additional file 3 — Gene expression changes in NT2/D1 cells treated with siRNA to POU5F1. Raw Wnt array data from NT2/D1 cells treated with siRNA to POU5F1 or a control siRNA for 96 hours. [file 1471-2407-9-383-S3.xls]

## Sheet: Sheet1
Symbol	Well	AVG ΔCt (Ct(GOI) - Ave Ct (HKG))		2^-ΔCt		Fold Difference	T-TEST	Fold Up- or Down-Regulation
		Test Sample POU5F1 siRNA	Control Sample RISC-free siRNA	Test Sample POU5F1 siRNA	Control Sample RISC-free siRNA	Test Sample POU5F1 siRNA /Control Sample RISC-free siRNA	p value	Test Sample POU5F1 siRNA /Control Sample RISC-free siRNA
AES	A01	3.408	2.79647	0.0942084	0.143939	0.654501	0.212438	-1.52788
APC	A02	6.533	5.67713	0.0107987	0.019544	0.552533	0.205108	-1.80985
AXIN1	A03	5.06	4.55947	0.029977	0.0424096	0.706845	0.676961	-1.41474
BCL9	A04	5.6805	4.9158	0.0194984	0.0331281	0.588576	0.448485	-1.69902
BTRC	A05	5.17	5.07413	0.0277763	0.0296848	0.93571	0.904103	-1.06871
FZD5	A06	5.06675	4.63713	0.0298371	0.0401868	0.742459	0.680656	-1.34688
CCND1	A07	3.074	2.4138	0.11875	0.187661	0.632791	0.684286	-1.5803
CCND2	A08	1.05975	-0.117867	0.479715	1.08513	0.442081	0.330515	-2.26203
CCND3	A09	7.0175	7.82313	0.00771831	0.00441573	1.74791	0.527738	1.74791
CSNK1A1	A10	3.4885	3.5698	0.0890957	0.0842138	1.05797	0.921645	1.05797
CSNK1D	A11	3.888	3.90613	0.0675453	0.0667017	1.01265	0.98859	1.01265
CSNK1G1	A12	5.2705	5.35113	0.0259073	0.024499	1.05748	0.820623	1.05748
CSNK2A1	B01	3.06575	2.8808	0.119431	0.135767	0.87968	0.774163	-1.13678
CTBP1	B02	2.88425	2.4808	0.135442	0.179145	0.756048	0.707728	-1.32267
CTBP2	B03	11.6878	12.2155	0.000303135	0.00021027	1.44165	0.630604	1.44165
CTNNB1	B04	-1.13875	-0.861533	2.2019	1.81697	1.21185	0.232309	1.21185
CTNNBIP1	B05	6.79025	6.72147	0.00903506	0.00947626	0.953442	0.93633	-1.04883
CXXC4	B06	4.38125	5.7938	0.0479858	0.0180257	2.66207	0.00877842	2.66207
DAAM1	B07	4.37025	4.82913	0.048353	0.0351792	1.37448	0.0616355	1.37448
DIXDC1	B08	7.01525	7.1358	0.00773035	0.00711066	1.08715	0.870158	1.08715
DKK1	B09	9.35425	11.3201	0.00152788	0.000391111	3.90652	0.010267	3.90652
DVL1	B10	6.3405	5.7278	0.0123401	0.0188695	0.653972	0.650898	-1.52912
DVL2	B11	5.907	5.47447	0.0166654	0.0224917	0.74096	0.752388	-1.3496
EP300	B12	4.3205	3.40047	0.0500495	0.0947016	0.528497	0.412982	-1.89216
FBXW11	C01	3.51575	3.61113	0.0874287	0.0818353	1.06835	0.820279	1.06835
FBXW2	C02	5.335	4.99513	0.0247745	0.0313556	0.790114	0.629734	-1.26564
FGF4	C03	6.15375	4.41247	0.0140455	0.0469586	0.299103	0.0284618	-3.34332
FOSL1	C04	7.86525	7.77247	0.00428868	0.00457356	0.937712	0.958862	-1.06643
FOXN1	C05	13.5737	14.0728	8.20152e-05	5.80317e-05	1.41328	0.637542	1.41328
FRAT1	C06	9.78375	8.61513	0.00113448	0.00255027	0.444848	0.342156	-2.24796
FRZB	C07	7.439	7.4508	0.00576286	0.00571591	1.00821	0.97102	1.00821
FSHB	C08	13.6845	13.7818	7.59548e-05	7.10011e-05	1.06977	0.948664	1.06977
FZD1	C09	4.3595	4.90847	0.0487147	0.0332969	1.46304	0.0453743	1.46304
FZD2	C10	3.50825	3.83747	0.0878843	0.0699532	1.25633	0.681508	1.25633
FZD3	C11	3.48625	3.18547	0.0892348	0.109921	0.811811	0.467519	-1.23181
FZD4	C12	8.0145	7.8648	0.00386719	0.00429002	0.901438	0.713201	-1.10934
FZD6	D01	5.85825	6.61747	0.0172382	0.0101846	1.69257	0.0507433	1.69257
FZD7	D02	3.516	3.05113	0.0874135	0.120647	0.724538	0.686613	-1.38019
FZD8	D03	8.1315	8.15247	0.00356594	0.0035145	1.01464	0.979996	1.01464
GSK3A	D04	4.58625	4.44313	0.0416295	0.045971	0.905561	0.707842	-1.10429
GSK3B	D05	2.22025	2.1698	0.214604	0.222241	0.965635	0.915398	-1.03559
JUN	D06	5.49075	5.71413	0.0222392	0.0190491	1.16747	0.864177	1.16747
KREMEN1	D07	11.1707	10.1695	0.00043378	0.000868331	0.499555	0.309744	-2.00178
LEF1	D08	12.2825	14.3361	0.000200724	4.83497e-05	4.1515	0.0319223	4.1515
LRP5	D09	5.4525	5.03747	0.0228367	0.0304489	0.750002	0.760399	-1.33333
LRP6	D10	2.78925	2.75747	0.144661	0.147884	0.97821	0.932781	-1.02227
MYC	D11	8.51925	8.0838	0.00272553	0.00368582	0.739463	0.745976	-1.35233
NKD1	D12	8.31025	9.18047	0.0031504	0.00172347	1.82794	0.536799	1.82794
NLK	E01	5.29525	5.2978	0.0254666	0.0254216	1.00177	0.982781	1.00177
PITX2	E02	8.366	13.3538	0.00303098	9.55225e-05	31.7305	0.0352178	31.7305
PORCN	E03	8.2555	7.3728	0.00327225	0.00603345	0.542351	0.0114942	-1.84382
PPP2CA	E04	1.69575	1.84147	0.308694	0.279038	1.10628	0.346098	1.10628
PPP2R1A	E05	1.62	1.21813	0.325335	0.429839	0.756878	0.756441	-1.32122
PYGO1	E06	6.57625	7.02213	0.0104798	0.00769356	1.36215	0.0357212	1.36215
RHOU	E07	5.666	6.1158	0.0196954	0.0144199	1.36585	0.0962933	1.36585
SENP2	E08	5.54875	4.38013	0.0213629	0.0480229	0.444848	0.257594	-2.24796
SFRP1	E09	2.319	1.67413	0.200406	0.313354	0.639552	0.344823	-1.56359
SFRP4	E10	9.04875	13.1221	0.00188823	0.000112162	16.8349	0.00351222	16.8349
FBXW4	E11	6.49175	6.0268	0.0111119	0.0153374	0.724496	0.398338	-1.38027
SLC9A3R1	E12	3.71175	3.5148	0.0763224	0.0874862	0.872393	0.748074	-1.14627
SOX17	F01	13.8528	14.2255	6.75938e-05	5.22045e-05	1.29479	0.743105	1.29479
T	F02	13.1465	13.6605	0.000110283	7.72307e-05	1.42797	0.400607	1.42797
TCF7	F03	12.2233	11.5091	0.000209139	0.000343088	0.609578	0.321437	-1.64048
TCF7L1	F04	9.5085	8.7008	0.00137295	0.00240325	0.571292	0.575455	-1.75042
TLE1	F05	3.05125	2.64047	0.120637	0.160376	0.752215	0.590245	-1.32941
TLE2	F06	12.751	12.9195	0.000145066	0.000129078	1.12386	0.685629	1.12386
WIF1	F07	10.5297	9.4198	0.00067644	0.00146002	0.46331	0.0288162	-2.15838
WISP1	F08	12.7698	14.3361	0.000143193	4.83497e-05	2.96161	0.0758366	2.96161
WNT1	F09	13.8157	13.8278	6.93497e-05	6.87729e-05	1.00839	0.993196	1.00839
WNT10A	F10	13.2165	14.3361	0.00010506	4.83497e-05	2.17292	0.213962	2.17292
WNT11	F11	12.3577	13.9458	0.000190523	6.33718e-05	3.00643	0.0572178	3.00643
WNT16	F12	10.0747	9.72713	0.000927253	0.00117989	0.785881	0.645513	-1.27246
WNT2	G01	11.9322	12.7038	0.000255879	0.000149891	1.7071	0.47513	1.7071
WNT2B	G02	7.32625	10.9271	0.0062313	0.000513576	12.1332	0.0220339	12.1332
WNT3	G03	9.12925	9.90413	0.00178576	0.00104366	1.71105	0.200458	1.71105
WNT3A	G04	13.6043	13.1348	8.02995e-05	0.000111181	0.72224	0.695351	-1.38458
WNT4	G05	11.7722	14.1025	0.00028589	5.68505e-05	5.02881	0.051281	5.02881
WNT5A	G06	6.2035	4.93747	0.0135694	0.0326343	0.415801	0.200168	-2.40499
WNT5B	G07	8.15975	9.25213	0.0034968	0.00163995	2.13226	0.493772	2.13226
WNT6	G08	11.3912	13.2748	0.000372299	0.000100899	3.68982	0.303545	3.68982
WNT7A	G09	13.2743	14.3361	0.000100938	4.83497e-05	2.08766	0.310695	2.08766
WNT7B	G10	13.8528	14.3361	6.75938e-05	4.83497e-05	1.39802	0.653496	1.39802
WNT8A	G11	13.636	12.0018	7.85516e-05	0.000243836	0.322149	0.153966	-3.10415
WNT9A	G12	9.17275	9.1248	0.00173271	0.00179127	0.96731	0.968281	-1.03379
B2M	H01	0.55725	0.7398	0.679596	0.598822	1.13489	0.887656	1.13489
HPRT1	H02	5.2395	5.2718	0.02647	0.0258839	1.02264	0.949276	1.02264
RPL13A	H03	2.34675	1.94913	0.196588	0.258972	0.759111	0.530281	-1.31733
GAPDH	H04	-3.7095	-3.99453	13.0819	15.9395	0.820723	0.36337	-1.21844
ACTB	H05	-4.434	-3.9662	21.6156	15.6295	1.383	0.581883	1.383
